# Supplementary material for: Gut Dysbiosis: A Target for Protective Interventions against Parkinson’s Disease
Source: Microorganisms. 2023 Mar 29;11(4):880. doi: 10.3390/microorganisms11040880 (PMC10146107; doi:10.3390/microorganisms11040880)
Supplement: Supplementary file 1 [file microorganisms-11-00880-s001.zip]

Archive with 1 entries (1 files):
- microorganisms-2289104-supplementary.pdf
